# Supplementary material for: ChIPr: accurate prediction of cohesin-mediated 3D genome organization from 2D chromatin features
Source: Genome Biol. 2024 Jan 12;25:15. doi: 10.1186/s13059-023-03158-7 (PMC10785520; doi:10.1186/s13059-023-03158-7)
Supplement: Supplementary file 2 — Additional file 2: Table S1 and Table S2. They contain the regions tested in comparison with other chromatin interaction prediction methods. [file 13059_2023_3158_MOESM2_ESM.xlsx]

## Sheet: Comparison_C.Origami_regions
Table S1
Regions tested for comparison with C.Origami
Hg38 coordinates	Hg19 coordinates
chr1:100000000-102097152	chr1:100465556-102562708
chr1:200000000-202097152	chr1:199969128-202066280
chr2:50000000-52097152	chr2:50227138-52324290
chr2:75000000-77097152	chr2:75227127-77324278
chr2:150000000-152097152	chr2:150856514-152953666
chr3:50000000-52097152	chr3:50037433-52131168
chr3:125000000-127097152	chr3:124718844-126815995
chr4:100000000-102097152	chr4:100921157-103018309
chr4:150000000-152097152	chr4:150921152-153018304
chr5:60000000-62097152	chr5:59295827-61392979
chr5:100000000-102097152	chr5:99335704-101432856
chr6:25000000-27097152	chr6:25000228-27064931
chr6:125000000-127097152	chr6:125321146-127418297
chr7:35000000-37097152	chr7:35039612-37136757
chr7:135000000-137097152	chr7:134684751-136781899
chr8:65000000-67097152	chr8:65912235-68009387
chr8:95000000-97097152	chr8:96012228-98109380
chr9:25000000-27097152	chr9:24999998-27097150
chr9:95000000-97097152	chr9:97762282-99859434
chr11:35000000-37097152	chr11:35021547-37118702
chr11:75000000-77097152	chr11:74711045-76808198
chr13:35000000-37097152	chr13:35574137-37671289
chr13:60000000-62097152	chr13:60574134-62671285

## Sheet: Comparison_Orca_regions
Table S2
Regions tested for comparison with Orca
Hg38 coordinates	Hg19 coordinates
chr8:17757000-18757000	chr8:17614509-18614510
chr8:96973000-97973000	chr8:97985228-98985228
chr8:19228000-20228000	chr8:19085510-20085511
chr8:95435000-96435000	chr8:96447228-97447228
chr8:38437000-39437000	chr8:38294518-39294519
chr8:40608000-41608000	chr8:40465519-41465519
chr9:117331000-118331000	chr9:120093279-121093278
chr9:121888000:122888000	chr9:124650279-125650279
chr9:78955000-79955000	chr9:81569916-82569915
chr9:90374000-91374000	chr9:93136282-94136282
chr9:91895000-92895000	chr9:94657282-95657282
chr9:99045000-100045000	chr9:101807282-102807282
chr10:110589000-111589000	chr10:112348758-113348758
chr10:19701000-20701000	chr10:19989929-20989929
chr10:28899000-29899000	chr10:29187929-30187929
chr10:65469000-66469000	chr10:67228758-68228758
