# Supplementary material for: ChIPr: accurate prediction of cohesin-mediated 3D genome organization from 2D chromatin features
Source: Genome Biol. 2024 Jan 12;25:15. doi: 10.1186/s13059-023-03158-7 (PMC10785520; doi:10.1186/s13059-023-03158-7)
Supplement: Supplementary file 4 — Additional file 4: Table S4. It contains a summary of the datasets used and their accession numbers. [file 13059_2023_3158_MOESM4_ESM.xlsx]

## Sheet: Sheet1
Table S4
Experiment	Cell line	Molecule	GEO/ENCODE	File used	Notes
ChIA-PET	GM12878	RAD21	ENCODE (ENCSR752QCX)	ENCSR752QCX (replicate 1)
ChIA-PET	K562	RAD21	ENCODE (ENCSR338WUS)	ENCSR338WUS (replicate 1)
ChIA-PET	H1	RAD21	ENCODE (ENCSR543YTV)	ENCSR543YTV (replicate 1)
ChIA-PET	HepG2	RAD21	ENCODE (ENCSR014ZXR)	ENCSR014ZXR (replicate 1)
ChIP-Seq	GM12878	RAD21	GSM935332	GSM935332_hg19_wgEncodeSydhTfbsGm12878Rad21IggrabSig.bigWig
ChIP-Seq	K562	RAD21	GSM935319	GSM935319_hg19_wgEncodeSydhTfbsK562Rad21StdSig.bigWig
ChIP-Seq	H1	RAD21	GSM935379	GSM935379_hg19_wgEncodeSydhTfbsH1hescRad21IggrabSig.bigWig
ChIP-Seq	HepG2	RAD21	GSM935647	GSM935647_hg19_wgEncodeSydhTfbsHepg2Rad21IggrabSig.bigWig
ChIP-Seq	GM12878	H3K27ac	GSM733771	GSM733771_hg19_wgEncodeBroadHistoneGm12878H3k27acStdSig.bigWig
ChIP-Seq	K562	H3K27ac	GSM733656	GSM733656_hg19_wgEncodeBroadHistoneK562H3k27acStdSig.bigWig
ChIP-Seq	H1	H3K27ac	GSM733718	GSM733718_hg19_wgEncodeBroadHistoneH1hescH3k27acStdSig.bigWig
ChIP-Seq	HepG2	H3K27ac	GSM733743	GSM733743_hg19_wgEncodeBroadHistoneHepg2H3k27acStdSig.bigWig
ChIP-Seq	GM12878	H3K27me3	GSM733758	GSM733758_hg19_wgEncodeBroadHistoneGm12878H3k27me3StdSig.bigWig
ChIP-Seq	K562	H3K27me3	GSM733658	GSM733658_hg19_wgEncodeBroadHistoneK562H3k27me3StdSig.bigWig
ChIP-Seq	H1	H3K27me3	GSM733748	GSM733748_hg19_wgEncodeBroadHistoneH1hescH3k27me3StdSig.bigWig
ChIP-Seq	HepG2	H3K27me3	GSM733754	GSM733754_hg19_wgEncodeBroadHistoneHepg2H3k27me3StdSig.bigWig
ChIP-Seq	GM12878	CTCF	GSM935611	GSM935611_hg19_wgEncodeSydhTfbsGm12878Ctcfsc15914c20StdPk.narrowPeak.gz
ChIP-Seq	K562	CTCF	GSM935407	GSM935407_hg19_wgEncodeSydhTfbsK562CtcfbIggrabPk.narrowPeak.gz
ChIP-Seq	H1	CTCF	GSM733672	GSM733672_hg19_wgEncodeBroadHistoneH1hescCtcfStdPk.broadPeak.gz
ChIP-Seq	HepG2	CTCF	GSM733645	GSM733645_hg19_wgEncodeBroadHistoneHepg2CtcfStdPk.broadPeak.gz
ChIP-Seq	H9	CTCF	GSE175278	GSE175278_ENCFF668HCB_IDR_ranked_peaks_GRCh38.bed.gz	Used LiftOver to convert to hg19
ChIP-Seq	MCF7	CTCF	GSM1006878	GSM1006878_hg19_wgEncodeOpenChromChipMcf7CtcfSerumstvdPkRep1.narrowPeak.gz
ChIP-Seq	LNCaP	CTCF	GSE105500	GSE105500_ENCFF263EYR_peaks_hg19.bed.gz
Hi-C	IMR90		GSE63525	GSE63525_IMR90_combined_30.hic
Hi-C	K562		GSE63525	GSE63525_K562_combined_30.hic
Hi-C	GM12878		GSE63525	GSE63525_GM12878_insitu_primary_30.hic
Micro-C	H1		4DN accession numbers 4DNFI9GMP2J8	4DNFI2TK7L2F.hic	Used LiftOver to convert to hg19
